# Supplementary material for: MicroRNA expression in bone marrow-derived human multipotent Stromal cells
Source: BMC Genomics. 2017 Aug 11;18:605. doi: 10.1186/s12864-017-3997-7 (PMC5553681; doi:10.1186/s12864-017-3997-7)
Supplement: Supplementary file 5 — Common miRNA Sequences Expressed by 8 Different Donors at Three Passages. (XLS 38 kb) [file 12864_2017_3997_MOESM5_ESM.xls]

## Sheet: Sheet1
#	miRNA Name	Sequence	Median Magnitude of Expression
1	hsa-let-7a-5p	AACTATACAACCTACTACC	8.552
		AACTATACAACCTACTACCT	9.817
2	hsa-let-7b-5p	AACCACACAACCTACTAC	8.992
		AACCACACAACCTACTACC	9.694
3	hsa-let-7c	AACCATACAACCTACTAC	5.953
		AACCATACAACCTACTACC	7.833
4	hsa-let-7d-5p	AACTATGCAACCTACTAC	5.755
		AACTATGCAACCTACTACC	6.597
5	hsa-let-7e-5p	AACTATACAACCTCCTAC	6.852
		AACTATACAACCTCCTACC	7.635
6	hsa-let-7f-5p	AACTATACAATCTACTACCT	6.471
		AACTATACAATCTACTACCTC	8.611
7	hsa-let-7g-5p	AACTGTACAAACTACTACCT	5.883
		AACTGTACAAACTACTACCTC	6.915
8	hsa-let-7i-5p	AACAGCACAAACTACTACCT	7.822
		AACAGCACAAACTACTACCTC	8.557
9	hsa-miR-100-5p	CACAAGTTCGGATCTACG	7.604
		CACAAGTTCGGATCTACGG	8.27
10	hsa-miR-103a-3p	TCATAGCCCTGTACAATG	6.58
11	hsa-miR-107	TGATAGCCCTGTACAATGCT	6.208
12	hsa-miR-1202	CTCCCCCACTGC	6.373
		CTCCCCCACTGCA	6.36
13	hsa-miR-1207-5p	CCCCTCCCAGCC	6.173
		CCCCTCCCAGCCT	6.202
14	hsa-miR-1225-5p	CCCCCCACTG	6.882
		CCCCCCACTGG	6.841
15	hsa-miR-125a-5p	TCACAGGTTAAAGGGTCT	5.74
		TCACAGGTTAAAGGGTCTC	6.642
16	hsa-miR-125b-5p	TCACAAGTTAGGGTCT	6.799
		TCACAAGTTAGGGTCTC	9.702
17	hsa-miR-1260a	TGGTGGCAGAGGTGG	7.095
18	hsa-miR-1268a	CCCCCACCACCA	5.643
		CCCCCACCACCAC	5.798
19	hsa-miR-127-3p	AGCCAAGCTCAGACGGAT	6.024
20	hsa-miR-1274b_v16.0*	TGGCGCCCGAAC	6.42
		TGGCGCCCGAACA	6.798
21	hsa-miR-1275	GACAGCCTCTCCCC	5.788
22	hsa-miR-1280*	GGGTGGCAGCGG	6.035
23	hsa-miR-1288	TCTCCAGATCAGGGC	5.585
		TCTCCAGATCAGGGCA	5.569
24	hsa-miR-1305	TCTCTCCCATTAGAGTTG	6.2
		TCTCTCCCATTAGAGTTGA	6.095
25	hsa-miR-1308_v15.0*	CCACTGAACCACC	5.976
		CCACTGAACCACCC	7.426
26	hsa-miR-130a-3p	ATGCCCTTTTAACATTGC	5.934
		ATGCCCTTTTAACATTGCA	6.238
27	hsa-miR-140-3p	CCGTGGTTCTACCCT	6.131
28	hsa-miR-140-5p	CTACCATAGGGTAAAACCACT	5.594
29	hsa-miR-145-5p	AGGGATTCCTGGGAAAA	5.933
		AGGGATTCCTGGGAAAAC	6.698
30	hsa-miR-151a-5p	ACTAGACTGTGAGCTCC	6.008
31	hsa-miR-15b-5p	TGTAAACCATGATGTGCTG	6.696
		TGTAAACCATGATGTGCTGC	7.637
32	hsa-miR-16-5p	CGCCAATATTTACGTGCTG	6.602
33	hsa-miR-17-5p	CTACCTGCACTGTAAGC	5.784
34	hsa-miR-181b-5p	ACCCACCGACAGCA	5.642
35	hsa-miR-1826_v15.0**	ATTGCGTTCGAAGTGTC	6.303
36	hsa-miR-188-5p	CCCTCCACCATGC	5.5457
37	hsa-miR-1914-3p	CCTCCCAGTGCGG	5.646
38	hsa-miR-1915-3p	CCCGCCGCGT	5.811
		CCCGCCGCGTC	5.811
39	hsa-miR-193a-5p	TCATCTCGCCCGC	5.883
40	hsa-miR-193b-3p	AGCGGGACTTTGAGGG	6.531
41	hsa-miR-196a-5p	CCCAACAACATGAAACTACC	5.706
42	hsa-miR-196b-5p	CCCAACAACAGGAAACTAC	5.506
		CCCAACAACAGGAAACTACC	5.751
43	hsa-miR-199a-3p	TAACCAATGTGCAGACTAC	6.448
		TAACCAATGTGCAGACTACT	7.141
44	hsa-miR-199a-5p	GAACAGGTAGTCTGAACAC	6.246
45	hsa-miR-20a-5p	CTACCTGCACTATAAGCAC	5.735
46	hsa-miR-214-3p	ACTGCCTGTCTG	5.983
		ACTGCCTGTCTGT	7.056
47	hsa-miR-21-5p	TCAACATCAGTCTGATAAG	8.099
		TCAACATCAGTCTGATAAGC	9.637
48	hsa-miR-221-3p	GAAACCCAGCAGACAATG	6.229
		GAAACCCAGCAGACAATGT	7.441
49	hsa-miR-222-3p	ACCCAGTAGCCAG	6.161
50	hsa-miR-22-3p	ACAGTTCTTCAACTGGCA	6.354
		ACAGTTCTTCAACTGGCAG	8.321
51	hsa-miR-23a-3p	GGAAATCCCTGGCAATG	6.57
		GGAAATCCCTGGCAATGT	7.847
52	hsa-miR-23b-3p	GGTAATCCCTGGCAAT	5.98
		GGTAATCCCTGGCAATG	7.031
53	hsa-miR-24-3p	CTGTTCCTGCTGAACTG	6.937
		CTGTTCCTGCTGAACTGA	7.299
54	hsa-miR-27a-3p	GCGGAACTTAGCCACT	6.08
		GCGGAACTTAGCCACTG	7.196
55	hsa-miR-27b-3p	GCAGAACTTAGCCACTG	5.809
		GCAGAACTTAGCCACTGT	6.622
56	hsa-miR-29a-3p	TAACCGATTTCAGATGGTG	7.139
		TAACCGATTTCAGATGGTGC	8.719
57	hsa-miR-29b-1-5p	TCTAAACCACCATATGAAACCAG	5.731
58	hsa-miR-320a	TCGCCCTCTCAAC	6.114
59	hsa-miR-320b	TTGCCCTCTCAACCC	6.632
60	hsa-miR-320c	ACCCTCTCAACCCAG	6.637
61	hsa-miR-320d	TCCTCTCAACCCAG	5.931
		TCCTCTCAACCCAGC	6.877
62	hsa-miR-324-3p	CCAGCAGCACCTGGG	6.24
		CCAGCAGCACCTGGGG	6.036
63	hsa-miR-331-3p	TTCTAGGATAGGCCCAGG	5.617
		TTCTAGGATAGGCCCAGGG	6.159
64	hsa-miR-342-3p	ACGGGTGCGATTTCTG	5.65
65	hsa-miR-34a-5p	ACAACCAGCTAAGACACTGC	6.166
66	hsa-miR-365a-3p	ATAAGGATTTTTAGGGGCATT	6.144
		ATAAGGATTTTTAGGGGCATTA	6.321
67	hsa-miR-432-5p	CCACCCAATGACCTACTC	5.571
68	hsa-miR-494	GAGGTTTCCCGTGT	7.662
		GAGGTTTCCCGTGTA	6.914
69	hsa-miR-572	TGGGCCACCGCCG	5.866
70	hsa-miR-574-5p	ACACACTCACACACACAC	5.966
71	hsa-miR-575	GCTCCTGTCCAACTGGC	5.761
		GCTCCTGTCCAACTGGCT	5.784
72	hsa-miR-638	AGGCCGCCACCCG	6.303
		AGGCCGCCACCCGC	6.893
73	hsa-miR-720*	TGGAGGCCCCAG	7.375
		TGGAGGCCCCAGC	9.292
74	hsa-miR-886-3p_v15.0#	AAGGGTCAGTAAGCACCCGC	5.845
75	hsa-miR-923_v12.0**	AGTTTCTTTTCCTCCG	9.105
		AGTTTCTTTTCCTCCGC	11.179
76	hsa-miR-92a-3p	ACAGGCCGGGACAAGT	5.872
77	hsa-miR-939	CACCCCCAGAGCC	5.572
78	hsa-miR-940	GGGGAGCGGGG	5.536
		GGGGAGCGGGGG	5.776
*	Considered a tRNA according to miRBase
**	Considered a rRNA according to miRBase
#	Considered a fragment of Vault RNA according to miRBase
