# Supplementary material for: MicroRNA expression in bone marrow-derived human multipotent Stromal cells
Source: BMC Genomics. 2017 Aug 11;18:605. doi: 10.1186/s12864-017-3997-7 (PMC5553681; doi:10.1186/s12864-017-3997-7)
Supplement: Supplementary file 7 — Significantly Different miRNA expression between Cancer [2 samples: Universal RNA & NT2] and MSCs [8 donors at passage 3]. Positive fold change indicates upregulation in cancer samples and negative fold change indicates down regulation in cancer samples. (XLS 33 kb) [file 12864_2017_3997_MOESM7_ESM.xls]

## Sheet: Microarray Data Cancer vs MSC
#	miRNA	Sequence	Adjusted p-value	Fold Change	Mean Expression Cancer Samples	Mean Expression MSC Samples
1	hsa-let-7i-5p	AACAGCACAAACTACTACCT	0.0004	-5.07	5.52	7.87
2	hsa-miR-106b-5p	ATCTGCACTGTCAGCAC	0.0068	1.41	5.9	5.4
3	hsa-miR-107	TGATAGCCCTGTACAATGCT	0.0004	1.95	7.14	6.17
4	hsa-miR-125b-5p	TCACAAGTTAGGGTCT	0.0093	-2.79	5.28	6.76
5	hsa-miR-129-2-3p	ATGCTTTTTGGGGTAAGGG	0.0029	1.43	5.58	5.07
6	hsa-miR-129-5p	GCAAGCCCAGACCG	0.0043	1.15	5.27	5.07
		GCAAGCCCAGACCGC	0.0001	1.25	5.4	5.08
7	hsa-miR-1305	TCTCTCCCATTAGAGTTG	0.0004	-1.99	5.12	6.11
		TCTCTCCCATTAGAGTTGA	0.0004	-1.84	5.12	6
8	hsa-miR-133a	CAGCTGGTTGAAGGGGA	0.0045	1.3	5.46	5.08
		CAGCTGGTTGAAGGGG	0.0022	1.18	5.27	5.03
9	hsa-miR-1469	GGAGCCCGCG	0.0034	1.2	5.25	4.98
10	hsa-miR-155-5p	ACCCCTATCACGATTAG	0.0056	-1.65	5.07	5.8
11	hsa-miR-16-5p	CGCCAATATTTACGTGCTG	0.0002	5.79	9.27	6.73
12	hsa-miR-1826_v15.0*	ATTGCGTTCGAAGTGTC	0.0002	-2.25	5.09	6.26
13	hsa-miR-183-5p	AGTGAATTCTACCAGTGCCA	0.0006	1.14	5.25	5.08
14	hsa-miR-1914-3p	CCTCCCAGTGCG	0.0029	-1.29	5.17	5.54
15	hsa-miR-193a-5p	TCATCTCGCCCGC	0.0077	-1.62	5.12	5.82
16	hsa-miR-193b-3p	AGCGGGACTTTGAGGG	0.0029	-2.35	5.31	6.54
17	hsa-miR-196a-5p	CCCAACAACATGAAACTAC	0.0007	-1.2	5.09	5.35
		CCCAACAACATGAAACTACC	0.0008	-1.3	5.24	5.62
18	hsa-miR-196b-5p	CCCAACAACAGGAAACTACC	0.008	-1.33	5.26	5.68
		CCCAACAACAGGAAACTAC	0.0029	-1.2	5.15	5.41
19	hsa-miR-19b-3p	TCAGTTTTGCATGGATTTGC	0.0003	4.53	7.39	5.21
20	hsa-miR-205-5p	CAGACTCCGGTGGAAT	0.0093	1.17	5.25	5.02
21	hsa-miR-20a-5p	CTACCTGCACTATAAGCAC	0.0029	7.16	8.55	5.71
22	hsa-miR-214-3p	ACTGCCTGTCTGT	0.0007	-3.88	5.18	7.14
23	hsa-miR-21-5p	TCAACATCAGTCTGATAAG	0.0001	-4.86	5.79	8.08
24	hsa-miR-221-3p	GAAACCCAGCAGACAATG	0.0029	-1.89	5.2	6.12
		GAAACCCAGCAGACAATGT	0.0003	-3.41	5.61	7.38
25	hsa-miR-221-5p	AAATCTACATTGTATGCCAGG	0.0022	-1.43	5.06	5.57
26	hsa-miR-22-3p	ACAGTTCTTCAACTGGCA	0.0084	-2.27	5.16	6.34
		ACAGTTCTTCAACTGGCAG	0.0005	-5.21	6.12	8.5
27	hsa-miR-23a-3p	GGAAATCCCTGGCAATG	0.0006	-2.3	5.39	6.59
28	hsa-miR-29a-3p	TAACCGATTTCAGATGGTG	0.0037	-3.66	5.28	7.15
		TAACCGATTTCAGATGGTGC	0.0037	-3.85	6.58	8.53
29	hsa-miR-320a	TCGCCCTCTCAA	0.0075	-1.2	5.21	5.47
30	hsa-miR-320c	ACCCTCTCAACCCAG	0.0029	2.15	7.73	6.63
31	hsa-miR-32-3p	AAATATCACACACACTAAA	0.0034	-1.1	5.08	5.21
32	hsa-miR-324-3p	CCAGCAGCACCTGGGG	0.0043	-1.46	5.4	5.95
		CCAGCAGCACCTGGG	0.0029	-1.8	5.22	6.06
33	hsa-miR-365a-3p	ATAAGGATTTTTAGGGGCATTA	0.0004	-2.05	5.23	6.26
		ATAAGGATTTTTAGGGGCATT	0.0001	-1.88	5.19	6.1
34	hsa-miR-367-3p	TCACCATTGCTAAAGTGCAAT	0.0001	1.29	5.45	5.08
35	hsa-miR-486-5p	CTCGGGGCAGCTCA	0.0034	1.13	5.29	5.11
		CTCGGGGCAGCTC	0.0003	1.14	5.23	5.04
36	hsa-miR-518a-3p	TCCAGCAAAGGGAAGCGC	0.0038	1.06	5.23	5.14
37	hsa-miR-518b	ACCTCTAAAGGGGAGCG	0.0037	1.15	5.28	5.08
38	hsa-miR-518e-3p	CACTCTGAAGGGAAGCG	0.0045	1.09	5.21	5.08
39	hsa-miR-519d	CACTCTAAAGGGAGGCAC	0.0062	1.15	5.38	5.18
40	hsa-miR-574-5p	ACACACTCACACACACAC	0.0063	-1.58	5.22	5.88
		ACACACTCACACACACA	0.0013	-1.32	5.1	5.5
41	hsa-miR-575	GCTCCTGTCCAACTGGC	0.0063	-1.28	5.2	5.56
42	hsa-miR-596	CCCGAGGAGCC	0.0038	1.17	5.21	4.98
		CCCGAGGAGCCGG	0.0029	1.18	5.23	4.98
43	hsa-miR-654-3p	AAGGTGATGGTCAGCAGAC	0.006	-1.2	5.17	5.43
44	hsa-miR-659-3p	TGGGGACCCTCCC	0.008	1.28	5.36	5.01
45	hsa-miR-671-3p	GGTGGAGCCCT	0.0052	1.18	5.23	4.98
		GGTGGAGCCCTG	0.0021	1.18	5.22	4.99
46	hsa-miR-760	TCCCCACAGACCCA	0.0034	1.1	5.21	5.07
*	Considered a rRNA according to miRBase
