# Supplementary material for: MicroRNA expression in bone marrow-derived human multipotent Stromal cells
Source: BMC Genomics. 2017 Aug 11;18:605. doi: 10.1186/s12864-017-3997-7 (PMC5553681; doi:10.1186/s12864-017-3997-7)
Supplement: Supplementary file 9 — Raw Cq values of the miRNA RT-qPCR. (XLSX 48 kb) [file 12864_2017_3997_MOESM9_ESM.xlsx]

## Sheet: Round 1 Data
Target	PCBM1641_P3_1	PCBM1641_P3_2	PCBM1641_P3_3	PCBM1641_P7	PCBM1632_P3	PCBM1632_P7	110877_P3	110877_P7	167696_P3	167696_P7	8F3560_P3	8F3560_P7	PCBM1662_P3	PCBM1662_P7_1	PCBM1662_P7_2	PCBM1662_P7_3	1F3422_P4	1F3422_P8	BM2893_P4	BM2893_P8	BM3018_P4	BM3018_P8	HMSC2483_P4	HMSC2483_P8	HMSC2618_P4	HMSC2618_P8	RB14_P4	RB14_P8	HMSC1994_P4	HMSC1994_P8_1	HMSC1994_P8_2	HMSC1994_P8_3	HCf1994_P4	HObf1994_P4	NHDF271678_P4	NHDF293971_P4	NT2_1	NT2_2	NT2_3	HS766T	SKOV3	OVCAR5
miR-638	31.5628	30.2227	32.22	30.8171	30.6511	28.5669	31.25	31.9139	30.9962	29.6849	30.2788	33.5491	30.3173	30.8336	28.7694	32.1311	31.1157	29.5782	31.1149	30.1329	28.7397	28.6391	29.1571	29.4231	30.7112	28.4212	32.6171	31.35	31.14	30.333	30.182	29.1861	32.7406	33.767	28.5106	31.75	29.7493	31.621	33.2411	29.7974	30.6593	30.1787
miR-638	31.2289	30.1245	31.95	30.8348	30.8603	28.5168	31.1802	31.8442	30.9964	29.5934	30.2456	33.1569	30.1044	30.6079	28.7166	32.343	31.0729	29.7774	30.8147	30.0958	28.8303	28.5445	29.0262	29.3303	30.402	28.1699	33.1384	31.45	31.02	30.3309	30.2009	29.2983	32.7427	33.6915	28.3595	31.86	29.5391	31.53	33.1314	29.8004	30.66	29.873
miR-638	31.3893	29.9986	32.09	30.8325	30.5198	28.6508	31.2202	31.6432	30.7813	29.6407	30.4316	33.6367	30.1289	30.565	28.6453	31.9354	30.9234	29.4668	30.8355	30.1281	28.8897	28.6637	28.9327	29.3271	30.3951	28.52	33.2108	31.1	31.08	30.3644	30.14	29.3169	33.0233	34.2504	28.3885	31.94	29.7213	31.5962	33.3208	29.6182	30.6205	30.1245
miR-15b-5p	23.7663	22.88	24.27	24.3064	23.4324	25.4638	24.1823	25.0102	24.2295	24.9611	23.8125	25.8134	23.3588	24.2849	23.8905	25.1701	24.5492	24.661	24.161	26.6161	22.7966	25.9043	23.0347	24.0984	23.4591	22.5716	25.6076	25.07	24.06	23.7504	23.1626	23.4425	24.6986	25.3193	20.543	24.31	23.0599	23.2446	24.2984	23.6802	23.4716	20.714
miR-15b-5p	23.5731	22.9743	24.25	24.3244	23.437	25.8289	24.2973	25.1351	24.2614	24.4907	23.7741	25.5547	23.4794	24.2687	24.0557	25.1998	24.4438	24.76	23.9482	26.6688	22.9882	25.9657	23.0271	24.2033	23.653	22.7737	25.6721	25	24.12	23.8424	23.1949	23.449	24.7423	25.3676	20.4299	24.24	23.1692	23.4099	24.4663	23.8728	23.5079	21.0106
miR-15b-5p	23.6693	23.0646	24.26	24.4395	23.5628	26.0589	24.3002	25.1227	24.1849	24.4793	23.8956	25.6764	23.4803	24.3136	24.0874	25.2416	24.521	24.8029	24.0829	26.3133	23.0678	26.0174	23.0629	24.3306	23.4241	22.6397	25.5423	25.14	24.15	23.8738	23.2547	23.5283	24.7471	25.4586	20.6018	24.16	23.2158	23.3706	24.5122	23.8721	23.487	21.0876
miR-572	29.2358	28.2201	30.4	28.6709	28.18	26.1588	28.5233	28.9176	28.5352	27.507	27.5002	31.7366	28.1477	28.2625	26.185	30.2685	29.9883	28.2662	28.6028	27.5557	26.732	27.0576	27.824	27.3697	28.0659	26.5393	32.3651	29.89	29.08	27.7173	27.5697	27.0212	30.5431	32.0481	26.0871	29.92	27.1726	29.0888	30.4675	26.2805	28.1101	28.1893
miR-572	29.0696	28.126	30.4	28.5217	28.1916	26.0516	28.8375	28.8626	28.3397	27.5964	27.5375	31.1823	27.9539	28.1148	26.3143	30.3793	29.7664	28.3	28.4468	27.4003	26.633	27.0013	27.6546	27.3627	28.0326	26.2746	32.0031	29.57	29.09	27.9971	27.4369	26.9453	30.3654	31.5147	26.1311	29.98	27.022	29.0297	30.2814	26.39	28.0128	28.0922
miR-572	29.0114	28	30.43	28.428	27.9262	26.0624	28.492	28.775	28.4105	27.5293	27.3098	31.3163	27.5494	28.1054	26.4242	30.2964	30.0042	28.1905	28.4569	27.4011	26.8909	26.9911	27.6094	27.2069	28.1432	26.2386	31.595	29.49	29	27.8061	27.5633	27.0734	30.3842	31.7674	25.7508	29.85	27.1031	29.0798	30.3304	26.1991	27.9956	27.868
miR-27a-3p	23.3895	22.5257	24.04	23.6002	22.2402	21.8039	23.4757	24.05	23.1797	22.7929	23.2406	26.1008	22.3723	23.1413	23.0284	25.7065	23.8565	22.8053	22.6501	24.0908	21.4713	23.7847	23.003	21.7051	24.0327	21.8038	25.3575	24.11	22.09	22.868	22.3065	22.5297	24.598	26.8988	19.6673	22.75	24.8666	25.2897	27.0955	22.3231	21.7431	21.6385
miR-27a-3p	23.4551	22.5819	24.17	23.4222	22.2539	22.1178	23.556	24.0322	23.1639	22.7244	23.2262	26.0461	22.5262	23.2139	23.0384	25.7302	23.7889	22.7206	22.6959	23.9704	21.6946	23.5745	23.0769	21.834	23.971	21.9275	25.3071	24.21	22.12	22.9763	22.4352	22.4992	24.7693	26.9752	20.0374	22.8	24.8642	25.3149	27.1426	22.2691	21.9007	21.8403
miR-27a-3p	23.7391	22.395	24.15	23.5279	22.3199	22.2015	23.4911	24.0679	23.048	22.8027	23.3934	26.2035	22.4456	23.3193	22.8892	25.8973	23.8129	22.7783	22.691	24.0838	21.492	23.8293	22.971	21.9439	24.1741	22.1701	25.4422	24.22	22.09	22.8247	22.2529	22.4559	24.7493	26.8987	20.0332	22.78	24.8058	25.3364	27.0329	22.4094	21.9254	22.0725
miR-16-5p	24.0006	23.0634	24.56	24.911	23.5665	25.713	24.1303	25.2541	24.3411	24.4561	23.9928	27.4833	23.8204	24.9637	24.6673	27.3078	26.5629	26.2739	25.0012	29.2092	24.3356	29.0318	23.4398	25.6227	25.4955	24.1738	28.1555	27.04	23.68	24.7022	24.3006	24.348	25.1926	28.1432	21.4788	25.19	22.7399	23.0538	24.5098	23.1416	24.6491	23.058
miR-16-5p	23.8473	22.817	24.53	24.5891	23.3303	25.8129	24.1911	25.2081	24.3639	24.4248	23.8703	27.3537	23.5525	24.8301	24.7418	27.2482	26.5975	26.2155	24.7584	29.0353	24.3924	28.7399	23.3674	25.8215	25.3671	24.407	28.1924	26.84	23.52	24.627	24.1019	24.3456	25.1506	27.8029	21.4297	25.14	22.5823	22.911	24.5443	23.0927	24.6544	23.0758
miR-16-5p	23.8674	23.0482	24.5	24.6483	23.3835	25.888	24.1071	25.3129	24.1949	24.3652	23.8757	27.3149	23.4395	24.7978	24.5648	27.4275	26.5052	26.2544	24.9185	29.1261	24.3215	28.7722	23.2572	25.4603	25.377	24.3063	28.134	27.02	23.51	24.6611	24.1478	24.358	25.2179	28.0861	21.3955	25.09	22.6112	23.0964	24.4825	23.0613	24.6844	23.1036
miR-365a-5p	35.1654	33.0814	34.28	34.4639	33.8537	34.395	34.0095	33.035	33.6726	33.0523	33.1994	34.8703	32.2192	33.3508	32.3159	34.4111	33.6983	33.8633	33.1094	34.8393	32.9426	33.6528	33.2935	35.0398	34.0798	32.4274	35.1952	36	36.21	35.397	35.1821	34.2055	35.9808	37.224	31.1069	35.17	32.9629	34.253	36.213	34.3235	33.0755	34.8892
miR-365a-5p	33.9034	32.1998	35.58	35.2058	33.0604	33.3742	33.2816	34.841	33.6674	33.4851	32.8295	35.5044	32.9336	34.1385	33.0444	34.6001	33.5506	33.6515	33.3537	35.0748	32.4087	34.1535	32.4832	34.3052	34.1561	32.6257	34.5939	34.42	34.8	34.4827	34.5472	34.409	35.554		31.8403	35.02	32.4147	35.376	37.4742	33.8622	33.443	34.9974
miR-365a-5p	33.514	33.2615	34.76	34.272	33.9999	33.7138	33.4479	34.4485	33.194	33.0813	33.0869	35.7073	33.1373	34.0239	33.4229	34.4309	34.025	33.9053	33.1173	35.0716	32.2272	33.7994	32.491	35.1161	36.2521	33.1795	35.1573	34.24	34.48	35.1602	33.8978	34.2931	35.6075	35.501	31.3932	36.1	33.1914	35.8044	36.7627	33.7713	33.1811	37.4929
miR-1202	23.7407	22.9012	24.32	24.3486	23.6216	25.0166	24.1805	25.0654	24.3052	24.5464	24.0105	26.1259	23.8431	24.3927	24.0161	25.5567	25.1804	25.1143	24.6516	25.8955	23.2544	25.323	23.0454	23.5314	23.2313	22.5659	26.3538	25.92	23.85	24.1168	23.9771	23.6909	25.0913	25.3275	23.2001	24.86	20.655	21.0005	22.16	22.663	23.004	21.4429
miR-1202	23.5744	22.9159	24.26	24.3627	23.5643	25.0129	24.1491	25.0367	24.3614	24.5993	24.0361	26.0314	23.6554	24.4729	24.017	25.4432	25.223	25.1215	24.5163	26.0001	23.1457	25.2565	23.0263	23.5596	23.0174	22.483	26.341	25.79	23.85	24.2048	23.763	23.6916	25.0458	25.4253	23.4664	25	20.5357	21.0634	22.0535	22.6675	23.0307	21.4826
miR-1202	23.6089	23.1101	24.23	24.2751	23.4784	25.0397	24.0926	25.0132	24.2349	24.5882	23.9922	26.0845	23.4579	24.2676	23.7774	25.4444	25.1301	25.1194	24.5949	25.9179	23.217	25.3246	22.9553	23.3593	23.0916	22.2773	26.2932	25.71	23.77	24.1146	23.776	23.7478	24.9709	25.3885	23.0924	24.84	20.6403	21.0145	22.1371	22.5943	23.0119	21.4275
miR-320d	33.4983	33.3391	35.05	34.6082	33.3187	33.4368	35.0827	35.0583	33.6719	32.1745	32.8765	35.5066	33.8785	35.0192	32.4554	35.3008	35.0714	34.3122	35.9549	34.4623	33.4783	34.9836	32.7036	34.3713	35.1109	33.5298	37.6725	36.05	34.55	34.9995	35.3704	33.8723	34.3251	36.1394	32.0606	35.01	30.4443	31.3209	32.0813	31.0798	33.5472	32.01
miR-320d	33.8646	34.0733	36.03	35.2104	34.1176	32.4219	34.8449	36.7669	36.9723	33.1597	34.0339	35.0087	33.0885	33.593	33.4106	38.7034	35.1116	33.7369	34.5984	35.2774	33.1366	33.2172	32.3383	34.9162	34.9885	34.9901	35.499	37.54	36.45	35.9142	34.0256	34.1582	34.5381	34.9305	31.3016	37.34	30.3877	31.7739	33.4079	31.3446	34.2042	31.3992
miR-320d	33.5029	33.1592	34.77	34.8877	33.4705	32.5765	34.4258	35.2511	34.5867	33.4731	33.3072	35.0667	34.0856	35.4741	33.8854	35.9026	34.4141	35.2471	34.4751	34.7821	33.5808	33.1091	33.6563	34.6452	35.431	35.2268	37.373	36.73	34.94	34.5435	33.9516	35.1834	34.3713	35.3677	32.3514	35.51	30.377	32.4414	33.4178	31.2549	33.5011	31.8004
let-7i-5p	23.0512	22.1621	23.72	23.3482	22.8974	22.7565	23.0952	24.1174	23.0778	22.5099	22.305	26.0898	22.2264	22.67	22.2787	24.8387	24.0776	23.7245	23.392	25.0933	22.0809	25.1012	22.6335	22.5833	23.3559	22.1952	26.1363	25.15	22.36	22.5987	22.2235	22.2795	24.3446	26.0919	21.7274	24.21	34.778	34.4037		24.9366	24.2687	20.8567
let-7i-5p	23.1145	22.0322	23.94	23.4177	22.7828	22.7599	23.0974	23.9842	23.2938	22.3824	22.2579	26.0487	21.9427	22.6932	22.2454	24.8256	24.0255	23.6566	23.3651	25.0099	22.0296	24.9552	22.5727	22.7072	23.5002	22.1093	26.0277	24.91	22.28	22.7215	22.2611	22.1967	24.3427	25.9741	21.379	24.2	33.6049	34.8001	35.1365	24.8318	24.3269	20.6521
let-7i-5p	22.861	22.0379	23.75	23.2562	22.598	22.6112	23.0162	24.0666	23.0946	22.4921	22.2877	26.0177	21.8132	22.6078	22.318	24.9303	23.8544	23.6812	23.4588	25.0237	22.0102	24.8336	22.5543	22.6047	23.3738	22.0178	25.9594	25.08	22.27	22.6771	22.1746	22.2045	24.2833	25.9644	21.5815	24.17	34.7993	34.8136	38.4024	24.7873	24.3507	20.8064
miR-1260a	20.7081	19.7722	21.18	20.4293	20.1982	19.5501	20.0829	20.8092	20.2123	19.6194	19.6526	21.7114	19.9036	20.3568	19.3438	21.4723	20.2455	20.2119	19.9911	20.9427	18.2356	20.5509	19.0665	20.0702	20.2416	18.2728	22.1002	20.91	19.01	20.2574	20.1293	20.0252	22.0014	22.2916	17.4826	20.35	18.4412	19.9737	20.9467	21.038	19.3134	19.0793
miR-1260a	20.7436	19.732	21.29	20.3762	20.1217	19.5359	20.2024	20.7017	20.2532	19.7228	19.6832	21.7746	20.0718	21.2911	19.672	21.4666	20.225	20.2804	19.9826	20.9478	18.3067	20.5435	19.1555	20.1013	20.2829	18.273	22.2265	20.84	19.11	20.3546	20.2254	19.9623	22.0667	22.5047	17.4939	20.4	18.3575	20.0465	21.1408	21.0813	19.3288	18.884
miR-1260a	20.8452	20.0035	21.54	20.5081	20.1612	20.0901	20.2681	20.9685	20.4011	20.0025	19.7635	21.7582	20.2574	20.4964	19.7901	21.7526	20.2564	20.246	19.9435	21.0095	18.3658	20.6025	19.2594	20.2295	20.5402	18.5335	22.2487	20.98	19.1	20.3176	20.2217	20.1637	22.1899	22.2726	17.5718	20.47	18.4065	20.1967	21.1539	21.133	19.5781	19.2324
miR-25-3p	25.6744	25.1192	26.34	26.9769	25.4036	27.8272	26.2372	27.311	26.5756	26.5443	25.9856	27.4347	26.1511	26.9966	26.9548	27.6834	28.0662	28.2026	26.6554	29.934	26.1873	29.5132	25.5088	27.002	26.4824	25.8885	29.0403	28.83	26.01	26.9382	26.5154	26.6104	26.7008	27.4904	23.856	27.04	23.6647	23.684	24.4703	24.7769	25.7837	24.0244
miR-25-3p	25.6038	25.1898	26.22	26.7887	25.3537	27.7335	26.2277	27.1532	26.4873	26.5264	26.0649	27.3551	25.9768	26.7711	26.8882	27.5232	27.7947	28.1822	26.4803	29.928	25.9545	29.3218	25.3217	26.8218	26.1879	25.4961	28.9535	28.69	26.08	26.69	26.3633	26.6515	26.5634	27.393	23.6715	26.8	23.5695	23.635	24.4174	24.8577	25.7393	23.8805
miR-25-3p	25.4679	25.2206	26.17	26.7749	25.3899	27.6543	26.3013	27.237	26.3482	26.4109	26.0718	27.3859	26.0905	26.7142	27.0214	27.3341	27.9879	28.1114	26.4496	29.6732	25.9749	29.2545	25.2416	26.8695	26.3502	25.6019	28.8712	28.67	26.08	26.6536	26.4368	26.5379	26.6507	27.2269	23.7058	26.86	23.6374	23.5299	24.3363	24.7273	25.717	24.0999
SNORD61	24.2364	23.2106	24.94	24.4358	24.0877	24.285	24.6571	25.4071	24.4679	24.6175	24.0871	27.5109	23.7818	24.0108	23.8694	26.7496	24.5461	24.1822	24.1288	24.1177	22.1063	23.584	22.4593	23.4762	23.235	21.7748	26.8258	25.51	24.46	24.0057	23.6396	23.3484	25.744	27.5156	21.8828	25.29	22.7021	23.4568	25.2541	22.6798	21.5161	21.566
SNORD68	21.9795	21.4088	22.65	22.263	21.6604	21.3882	22.4154	22.7898	22.0327	21.9735	21.6691	23.5202	21.3396	21.6026	21.4184	22.7653	22.1775	21.3699	21.4709	21.0487	20.3526	20.9401	20.6955	21.378	21.6852	19.7008	23.7072	22.39	23.51	22.0065	21.508	21.6842	23.0795	24.3014	23.1556	22.64	20.4032	20.9519	22.0185	20.2441	18.89	18.1074
SNORD72	26.8149	25.2637	27.4	26.5134	26.1088	26.9625	26.9119	28.6208	27.0065	28.1431	25.9387	30.9365	26.6685	27.7945	27.0741	31.2025	27.8816	27.1671	28.2812	29.1626	25.7278	28.2252	25.3353	26.5418	26.8116	25.2633	30.7769	29.66	26.72	26.6322	25.845	25.4389	29.9234	30.8274	25.1394	28.55	24.7363	26.3126	28.1249	25.0179	27.224	27.4811
miR-22-3p	23.0821	21.5411	23.44	22.5545	22.5839	21.3354	22.5127	23.2103	22.4541	22.4746	21.8009	27.7976	21.9174	22.1822	21.548	26.1238	22.8814	21.5175	22.5716	22.6757	20.6088	22.0187	21.3416	21.7273	23.2338	20.5872	25.8048	23.37	22.39	22.3861	21.8048	21.2306	25.3318	28.002	19.1783	23.31	24.4906	25.6033	27.8063	23.7907	24	23.2089
miR-22-3p	22.8764	21.2241	23.23	22.4718	22.6043	21.2183	22.3072	23.0456	22.5686	22.3701	21.7292	27.6111	21.6664	22.0787	21.3891	26.0165	22.8738	21.4843	22.4785	22.7527	20.3924	21.604	21.1353	21.7463	22.7277	20.4964	25.6375	23.24	22.18	22.3066	21.977	21.3585	25.2676	28.2392	19.184	23.33	24.4051	25.4625	27.6372	23.8499	24.1857	23.3336
miR-22-3p	22.7796	21.3722	23.43	22.4776	22.5825	21.0945	22.4102	23.1305	22.5034	22.4034	21.7859	27.4242	21.3785	21.9857	21.5523	26.1439	22.6786	21.2526	22.7472	22.9307	20.3568	21.7656	21.129	21.7762	22.9263	20.5534	25.7221	23.29	22.2	22.2146	21.5497	21.418	25.1985	27.744	19.1499	23.3	24.2865	25.5753	27.5711	23.6191	23.9527	23.4192
SNORD95	23.9338	22.994	24.34	24.1399	23.9546	22.7574	23.8362	24.5437	23.5889	23.0611	23.4116	25.9061	23.2488	23.6146	22.7168	25.0141	23.6054	22.4807	23.1216	22.4889	22.0686	22.2173	22.0055	23.0018	23.0857	21.3496	25.2259	24.01	24.87	23.6661	23.2863	23.1952	24.8227	26.564	22.5497	24.26	22.4063	23.2512	24.4834	22.2198	20.9309	20.736
SNORD96A	24.4876	23.078	25.31	23.5956	24.3745	22.6282	23.8593	24.8812	23.9169	24.2726	23.3053	27.7335	23.4594	23.8919	22.7425	26.409	24.1889	22.6908	24.3687	22.4884	22.0302	22.1311	21.5171	22.9046	23.661	20.9776	26.9294	24.82	24.4	23.46	23.1568	22.4996	26.2604	27.6715	22.1946	25.29	22.2304	24.4701	26.1813	22.8478	21.8819	22.1601
miR-494-3p	26.5141	25.8272	27.16	26.6575	26.4642	25.1281	26.334	27.0975	26.4641	25.688	26.1471	29.3896	26.2734	26.3784	25.3928	28.44	27.4087	26.0718	27.0822	27.0018	25.2289	25.9891	24.7326	25.7025	26.1531	24.7673	29.2968	27.82		25.7086	25.305	25.0078	27.4284	28.8407	24.3096	27.6	28.8043	30.5116	31.2851	29.3204	30.2905	29.3937
miR-494-3p	26.5122	25.7489	27.14	26.5438	26.3797	25.218	26.4269	27.0354	26.5158	25.7018	26.0665	29.1226	26.1423	26.2682	25.4048	28.4966	27.3258	26.0518	26.8729	27.0032	25.2676	25.7109	24.7258	25.5516	26.2907	24.6778	29.3415	27.53	25.85	25.5803	25.2791	25.0857	27.3056	29.084	24.2242	27.59	28.6145	30.8067	32.2225	29.1272	30.4321	29.5883
miR-494-3p	26.443	25.477	27.1	26.524	26.394	25.1737	26.3491	27.0031	26.426	25.6298	26.0127	29.2502	26.0327	26.2605	25.4765	28.4715	27.2604	26.0301	26.7609	26.8594	25.3049	25.7955	25.0168	25.5246	26.167	24.9223	29.1445	27.58	25.78	25.489	25.1618	25.4146	27.2877	29.1489	24.2325	27.54	28.5698	30.3898	32.0045	29.1987	30.407	29.091

## Sheet: Round 2 Data
MiRNA Target	PCBM1641_P3_1	PCBM1641_P3_2	PCBM1641_P7_1	PCBM1641_P7_2	PCBM1641_P7_3	PCBM1632_P3_1	PCBM1632_P3_2	PCBM1632_P3_3	PCBM1632_P7_1	PCBM1632_P7_2	PCBM1632_P7_3	110877_P3_1	110877_P3_2	110877_P7_1	110877_P7_2	8F3560_P3_1	8F3560_P7_1	8F3560_P7_2	167696_P3_1	167696_P3_2	167696_P3_3	167696_P7_1	167696_P7_2	167696_P7_3	PCBM1662_P3_1	PCBM1662_P3_2	PCBM1662_P7_1	PCBM1662_P7_2	MiRNA	1F3422_P4_1	1F3422_P4_2	1F3422_P4_3	1F3422_P8_1	1F3422_P8_2	BM3018_P4_1	BM3018_P4_2	BM3018_P8_1	BM3018_P8_2	BM3018_P8_3	BM2893_P4_1	BM2893_P4_2	BM2893_P8_1	BM2893_P8_2	RB14_P4_1	RB14_P4_2	RB14_P8_1	HMSC2483_P4_1	HMSC2483_P4_2	HMSC2483_P8_1
hsa-let-7f-5p	25.5	24.76	25.24	26.31	25.72	24.65	24.74	25.56	25.39	25.73	25.98	24.53	25.14	27.12	24.87	25.51	25.46	25.09	24.76	24.78	25.72	23.97	23.96	24.42	25.5	25.15	25.28	25.45	hsa-let-7f-5p	26.19	25.78	26.63	26.8	26.33	25.76	25.2	27.2	27.47	27.56	25.14	23.54	27.11	27.44	27.43	25.54	27.29	24.39	24.25	26.99
hsa-let-7g-5p	26.05	25.78	25.9	27.03	26.5	25.35	25.88	26.07	26.12	26.48	26.22	24.74	25.39	29.16	28.02	26.53	25.65	25.54	24.82	24.83	26.8	24.13	24.37	25.04	26.53	26.13	25.02	26.07	hsa-let-7g-5p	25.01	25.16	25.6	26.53	26.51	24.49	24.73	26.13	26.62	27.06	25.33	24.24	25.73	26.19	27.06	24.59	26	24.11	24.26	28.57
hsa-miR-106b-5p	29.73	29.07	29.49	31.21	30.55	28.92	29.1	29.47	31.1	31.4	31.42	27.28	27.84	36.96	35.01	31.67	28.6	28.4	26.81	26.8	30.74	27.84	27.78	28.57	31.73	31.52	29.21	31.15	hsa-miR-106b-5p	29.37	29.01	29.79	32.2	32.83	28.38	28.4	32.07	32.71	33.19	29.64	28.46	31.33	31.47	31.99	28.51	29.92	25.35	25.34	33.72
hsa-miR-130b-3p	30.12	29.4	30.23	30.71	30.76	28.78	29.02	29.41	31.06	32.01	31.19	28.51	29.04	33.29	33.12	31.17	29.56	29.61	28.3	28.13	30.42	28.34	28.62	29.19	31.55	30.27	29.91	31.22	hsa-miR-130b-3p	29.48	29.62	30.12	31.17	32	28.3	28.49	31.46	32.05	32.83	30.01	28.22	31.24	31.65	32.33	28.14	30.02	26.69	26.95	34.37
hsa-miR-196b-5p	29.53	29.22	29.68	31.22	30.63	28.5	28.79	29.4	29.12	30.05	29.97	27.8	28.16	32	30.12	30.05	29.21	29.08	27.91	27.46	29.48	27.39	27.56	28.07	29.91	29.36	29.01	29.73	hsa-miR-196b-5p	28.86	28.6	29.34	30.35	30.23	28.18	28.11	30.6	31.23	31.73	28.94	27.54	30.27	30.67	30.34	28.23	29.6	26.78	26.8	34.23
hsa-miR-29b-1	29.17	28.75	29.02	29.58	29.13	27.63	28.33	28.27	29.3	30.38	30.39	28.27	28.52	31.2	29.01	29.21	29.02	28.79	27.92	27.84	30.09	28.22	28.55	29.28	29.73	29.47	29.25	29.41	hsa-miR-29b-1	28.78	28.51	29.38	29.84	29.7	28.06	28.2	30.23	31.13	31.06	28.95	27.5	29.58	30	29.39	27.57	29.09	27.67	27.41	31.32
hsa-miR-92a-3p	25.31	25.26	25.54	26.05	25.36	24.45	24.92	25.16	26.34	27.02	26.71	24.12	24.63	28.38	26.55	26.43	24.99	25.11	24.04	23.82	26.05	24.43	24.64	25.21	25.95	25.76	24.8	26.96	hsa-miR-92a-3p	25.09	24.9	25.5	26.32	26.37	24.42	24.4	26.22	27.14	27.02	25.51	24.46	25.5	25.72	26.36	24.29	25.46	22.97	23.46	28.49
hsa-miR-320c	38.36	34.71	34.67	32.23	31.49	34.02	34.78	34.63	34.82	35.23	34.89	33.54	33.68	37.3	35.71	35.07	35.61	33.51	33.67	32.84	35.63	34.28	34.84	34.92	36.31	35.1	31.2	34.25	hsa-miR-320c	34.1	33.23	36.2	34.79	34.72	33.02	33.73	33.46	37.96	33.83	35.36	33.42	32.69	32.66	34.62	32.21	34.47	32.5	33.51	36.53
hsa-miR-320b	30.75	31.05	31.11	29.21	28.91	30.45	31	31.05	30.44	31.06	30.31	29.76	30.65	33.16	30.24	31.69	30.64	30.41	30.09	30.13	31.29	29.67	29.81	30.47	31.38	31.2	29.42	30.21	hsa-miR-320b	30.15	30.13	31.2	30.42	31.03	29.75	29.74	28.16	30.65	31.49	30.43	29.52	29.89	30.19	31.88	23.58	31.01	29.15	29.47	32.23
hsa-miR-193b-3p	29.23	28.67	29.08	28.17	27.72	27.87	28.31	28.59	28.26	28.78	28.53	26.32	26.7	31.57	30.26	29.44	27.7	28.12	26.35	26.15	29.42	25.65	25.65	26.45	28.44	28.24	26.88	28.2	hsa-miR-193b-3p	26.93	26.89	27.33	28.48	28.48	26.05	26.17	27.39	28.56	28.67	27.99	27.08	26.01	26.47	29.25	25.19	26.48	26.3	26.67	31.79
hsa-miR-199a-5p	28.68	28.94	29.16	29.07	28.74	29.23	29.18	29.45	30.06	30.46	30.05	26.76	27.1	34.23	34.7	31.44	27.53	27.85	25.55	25.4	31.12	25.82	26.25	26.85	30.15	30.22	27.77	30.41	hsa-miR-199a-5p	28.71	28.45	29	31.1	31.37	27.29	27.76	30.93	31.73	32.04	29.25	28.06	29.09	29.34	31.27	25.92	27.32	24.62	24.65	33.35
hsa-miR-324-3p	30.44	30.49	30.34	30.19	30.11	30.66	30.46	31.13	29.41	30.24	29.72	29.25	29.77	31.84	30.27	31.45	29.94	30.05	29.09	28.78	30.53	28.93	29.34	29.48	31.75	31.3	29.45	30.02	hsa-miR-324-3p	29.46	29.07	29.48	30.08	30.16	29.15	29.38	29.07	30.03	30	30.44	29.46	28.63	28.88	30.71	27.63	29.21	28.13	28.26	33.54
hsa-miR-1207-5p	34.02	33.23	34.12	30.78	30.45	34.07	33.3	33.7	33.21	33.49	33.34	33.31	33.06	37.77	34.97	34.1	34.78	34.32	32.83	32.2	33.07	32.91	33.79	33.35	34.41	35.22	33.17	33.74	hsa-miR-1207-5p	33.83	33.03	34.04	33.44	33.66	32.84	32.59	33.05	34.06	33.67	33.7	32.34	31.53	31.69	34.5	31.42	34.09	32.02	31.48	34.81
hsa-miR-1305	37.59	36.71	36.26	39.94	35.11	37.31	35.13	37.47	36.27	37.81		36.61	37.47	36.79	39.24	35.46		34.45	36.27	35.19	35.78	35.25	32.67	37.34	38.78	36.36	37.62	37.13	hsa-miR-1305	35.34	36.16	39.36	33.79	38.2	36.64	29.29	35.01	37.39	37.16	39.5	34.59	35.37	35	31.14	35.15	30.27	34.42	34.19	31.75
hsa-miR-34a-5p	29.65	29.71	28.92	31.11	30.17	29.9	30.26	30.49	28.15	28.69	28.56	28.87	28.85	34.25	32.6	30.37	28.28	28.19	27.54	27.58	31.49	26.82	27.17	27.72	30.4	30.75	28.19	28.46	hsa-miR-34a-5p	28.12	28.04	28.49	29.02	29.18	27.62	28.22	28.17	29.23	29.25	29.19	28.03	26.9	27.2	30.14	25.33	27.07	24.93	25.03	34.12
SNORD61	27.26	27.04	27.69	29.05	28.37	26.58	26.77	27.15	27.77	27.93	27.49	25.23	25.87	30.73	28.75	28.13	26.57	26.46	25.05	24.77	28.79	25.13	25.27	25.89	28.37	28.03	25.1	27.61	SNORD61	25.2	24.86	25.32	27.94	27.65	24.16	24.42	26.22	26.96	27	26.55	25.33	24.74	25.03	28.13	24.01	25.43	23.29	24.35	31.08
SNORD68	23.63	23.84	24.06	25.79	25.09	23.18	23.29	23.67	23.12	23.44	23.19	22.24	23.12	25.87	24.85	24.63	22.97	23.13	22.26	21.8	24.54	21.78	22.12	22.51	24.07	23.66	22.29	23.46	SNORD68	22.27	22.1	22.55	22.98	23.05	21.97	21.92	22.36	22.29	22.57	22.71	21.36	21.18	21.53	23.93	21.15	22.56	21.28	21.78	25.73
SNORD72	30.72	30.49	30.41	34.75	33.71	29.84	29.76	30.1	31.17	31.83	31.87	28.65	29.3	35.02	32.71	32.08	30.08	30.07	27.97	27.63	32.09	29.03	29.19	29.68	32.91	32.32	30.44	31.67	SNORD72	29.47	29.41	29.48	32.38	31.99	28.73	28.43	32.12	32.75	31.9	31.43	29.15	30.35	30.47	30.5	27.41	29.31	27.24	27.18	35.5
SNORD95	25.36	25.07	25.64	25.16	24.76	25.25	25.24	25.26	24.48	24.68	24.16	23.91	24.91	27.5	26.02	25.9	24.85	24.98	23.79	23.63	24.82	23.3	23.41	24.09	25.4	25.23	24.11	24.64	SNORD95	23.65	24.04	24.07	24.06	24	23.62	23.79	23.39	23.89	24.16	25.05	23.77	22.22	22.37	25.51	23.01	24.45	22.61	23.09	27.12
SNORD96A	27.29	27.83	27.52	28.66	28.45	27.18	27.2	27.33	25.31	26.04	25.7	25.32	25.69	30.54	28.45	28.29	26.67	26.91	25.09	24.76	28.56	24.6	24.93	25.47	28.24	27.78	25.63	25.62	SNORD96A	25.31	25.33	25.72	25.56	25.75	24.1	24.65	24.07	24.61	24.61	26.13	25.07	22.7	23.11	27.58	23.32	24.7	23.56	23.69	29.41
[truncated: 31 more columns]

## Sheet: Round 3 Data
Target	PCBM1641_P3_1	PCBM1641_P3_2	PCBM1641_P3_3	PCBM1641_P7_1	PCBM1641_P7_2	PCBM1641_P7_3	PCBM1632_P3_1	PCBM1632_P3_2	PCBM1632_P3_3	PCBM1632_P7_1	PCBM1632_P7_2	PCBM1632_P7_3	110877_P3_1	110877_P3_2	110877_P3_3	110877_P7_1	110877_P7_2	110877_P7_3	8F3560_P3_1	8F3560_P3_2	8F3560_P3_3	8F3560_P7_1	8F3560_P7_2	8F3560_P7_3	167696_P3_1	167696_P3_2	167696_P3_3	167696_P7_1	167696_P7_2	167696_P7_3	PCBM1662_P3_1	PCBM1662_P3_2	PCBM1662_P3_3	PCBM1662_P7_1	PCBM1662_P7_2	PCBM1662_P7_3	MiRNA	1F3422_P4_1	1F3422_P4_2	1F3422_P4_3	1F3422_P8_1	1F3422_P8_2	1F3422_P8_3	BM3018_P4_1	BM3018_P4_2	BM3018_P4_3	BM3018_P8_1	BM3018_P8_2	BM3018_P8_3
miR-1915-3p		26	27	26.03	25.22	25.22	26.6	26.81	26.81	25.52	26.11	25.97	25.12	26.55	26.29	27.66	28.49	28.85	26.24	26.89	26.89	25.1	25.91	24.56	26.13	25.46	26.11		24.82	25.48	27.11	27.14	26.68	24.68	24.78	25.58	miR-1915-3p	26.12	26.18	26.67	25.68	25.38	26.42		23.82	24.45	25.23	24.78	26.15
miR-17-5p	27.46	26.93	27.53	29.78	29.36	30.22	28.41	28.53	28.07	29.96	30.52	30.29	26.31	26.77	27.05	35.01	34.45	33.32	29.58	29.8	30.29	26.44	27.96	26.99	28.79	29.04	29.51	27.71	26.38	27.04	30.09	30.04	30.03	27.02	27.06	28.13	miR-17-5p	28.26	28.74	29.14	31.26	31.41	31.8	27.45	26.41	27.36	32.65	31.64	32.11
SNORD61	25.37	24.56	25.23	27.6	28.54	28.31	26.03	26.1	25.79	26.23	26.62	26.35	24.37	24.92	24.77	29.47	29.93	29.78	26	26.25	26.56	23.86	24.72	24.29	27.11	26.72	27.52	24.82	23.72	24.04	26.43	26.9	26.55	24.06	23.5	24.54	SNORD61	23.94	24.15	23.96	26.36	25.98	26.69	22.97	21.97	22.4	25.06	24.42	24.96
SNORD68	22.11	22.12	22.28	23.99	23.33	24.43	22.65	22.64	22.37	21.99	22.08	21.94	21.46	22	21.94	24.87	24.54	25.1	22.55	22.76	23.57	21.79	21.07	22.22	21.9	22.74	22.64	21.44	20.98	21.47	22.61	22.26	22.35	20.76	20.52	21.79	SNORD68	20.99	21.61	21.72	21.78	21.22	22.21	19.6	20.04	19.08	20.96	20.22	20.7
SNORD72	28.72	29.56	29.53	34.03	31.7	33.77	30.53	30.01	29.09	30.54	30.08	30.27	27.54	38.62	29.29	33.8	35.71	34.82	30.69	30.42	31.19	28.17	28.46	28.42	30.18	30.26	31.22	28.65	28.01	28.3	31.11	30.71	30.91	28.6	28.11	29.73	SNORD72	28.06	28.26	28.71	30.84	30.55	31.06	27.78	26.84	26.74	30.61	30.03	30.22
SNORD95	24.03	23.4	23.76	23.87	24.6	24.88	25.01	24.89	24.23	23.47	23.1	22.96	22.99	23.24	24.1	26.09	26.38	26.68	24.17	24.44	25.06	21.66	22.83	21.54	23.21	23.27	23.82	23.3	22.11	23.03	24.2	24.25	24.03	23.04	22.35	23.28	SNORD95	22.8	22.93	23.38	22.94	22.46	23.46	22.68	22.3	21.64	22.87	21.83	22.62
SNORD96A	27.08	26.33	26.43	27.73	27.12	28.84	27.08	27.18	26.4	24.66	24.71	24.41	24.25	24.69	25.14	29.09	29.51	30.1	25.27	26.64	27.24	25.11	26.18	24.73	27.23	27.02	27.18	24.69	23.92	24.32	26.84	26.83	26.58	24.45	23.92	25.18	SNORD96A	24.43	24.54	25.02	24.75	24.1	25.18	23.02	23.16	22.77	23.19	22.01	22.73
[truncated: 53 more columns]
